# Supplementary material for: Phytochemical Analysis, Antioxidant Activities In Vitro and In Vivo, and Theoretical Calculation of Different Extracts of Euphorbia fischeriana
Source: Molecules. 2023 Jul 2;28(13):5172. doi: 10.3390/molecules28135172 (PMC10343448; doi:10.3390/molecules28135172)
Supplement: Supplementary file 1 [file molecules-28-05172-s001.zip]

Archive with 1 entries (1 files):
- molecules-2486612-supplementary.pdf
